# Supplementary material for: Inhibition of Gamma-Secretase Promotes Axon Regeneration After a Complete Spinal Cord Injury
Source: Front Cell Dev Biol. 2020 Mar 20;8:173. doi: 10.3389/fcell.2020.00173 (PMC7100381; doi:10.3389/fcell.2020.00173)
Supplement: Supplementary file 3 [file Data_Sheet_1.xlsx]

## Sheet: GABA
Supplementary File 1: Differential expression between GABA treated and control samples [positive fold change indicates more expression in treated samples]
Gene ID	Mean expression	log2 FC	FDR pval	Gene symbol	Annotation
MSTRG.35974	1590.8	-0.468285	0.00131927	HESB	Transcription factor HESB
MSTRG.25114	1476.58	-0.389325	0.00709751	SULF1	Extracellular sulfatase Sulf-1
MSTRG.45841	606.046	-0.59262	0.00709751		ATP synthase F0 subunit 6
MSTRG.25378	1737.41	-0.393924	0.0115075	AP2S1	AP-2 complex subunit sigma
MSTRG.40850	950.749	-0.443565	0.0115075	MYL6	Myosin light polypeptide 6
MSTRG.7488	2044.91	-0.395717	0.0135629	STON2	Stonin-2
MSTRG.50568	582.524	-0.629479	0.0135629
MSTRG.15134	520.268	-0.536183	0.015533	SCRG1	Scrapie-responsive protein 1
MSTRG.23838	3740.44	-0.313524	0.015533	EMP2	Epithelial membrane protein 2
MSTRG.11408	2376.94	-0.34223	0.0177733	ARL3	ADP-ribosylation factor-like protein 3
MSTRG.32603	17787.6	-0.281538	0.0228778	GTF2F2	General transcription factor IIF subunit 2
MSTRG.36157	5056.84	-0.401504	0.0232225	MT-CO2	Cytochrome c oxidase subunit II
MSTRG.53137	678.085	0.572044	0.0243059		Uncharacterized protein
MSTRG.3604	4840.43	-0.328737	0.0380778	PTGES3	Prostaglandin E synthase 3
MSTRG.32314	4975.66	-0.335469	0.0380778	CARTPT	Cocaine- and amphetamine-regulated transcript protein
MSTRG.56327	775.777	0.471807	0.0460448
MSTRG.9567	3577.75	0.383019	0.0492163	SLC4A4	Electrogenic sodium bicarbonate cotransporter 1
MSTRG.12566	8203.64	-0.38235	0.0492163	VIM	Vimentin
MSTRG.16140	781.097	0.447711	0.0492163
MSTRG.20962	1486.62	-0.310458	0.0492163
MSTRG.41697	1079.99	0.527543	0.0492163	GABRA5	Gamma-aminobutyric acid receptor subunit alpha-5 precursor
MSTRG.54809	1785.08	0.385297	0.0492163
MSTRG.55660	485.672	0.580132	0.0497549

## Sheet: Baclofen
Supplementary File 1: Differential expression between Baclofen treated and control samples [positive fold change indicates more expression in treated samples]
Gene ID	Mean expression	log2 FC	FDR pval	Gene symbol	Annotation
MSTRG.16552	351.629	0.958874	5.63e-13	NR0B2	Nuclear receptor subfamily 0 group B member 2
MSTRG.18236	283.775	0.711724	5.63e-13
MSTRG.7023	473.854	1.01973	1.69e-12
MSTRG.4746	1206.1	1.75107	3.44e-10	NR1D1	Nuclear receptor subfamily 1 group D member 1
MSTRG.17326	291.845	1.27325	3.44e-10	NFKBIE	NF-kappa-B inhibitor epsilon
MSTRG.41233	44.9172	1.98922	3.53e-09
MSTRG.38299	1462.23	0.672599	3.07e-08		Carbohydrate deacetylase
MSTRG.3194	385.94	0.791086	1.46e-07	CREM	cAMP-responsive element modulator
MSTRG.25396	227.089	-0.741052	1.46e-07		rCG20914
MSTRG.16551	143.01	0.984769	2.69e-07
MSTRG.8329	498.344	0.644581	6.35e-07	DYRK2	Dual specificity tyrosine-phosphorylation-regulated kinase 2
MSTRG.36248	456.547	0.515376	8.38e-07	PRG4	Proteoglycan 4-like
MSTRG.37639	742.928	0.695684	8.96e-07		RNA-directed DNA polymerase from mobile element jockey-like
MSTRG.12416	497.07	0.505045	1.2e-06	KLF7	Krueppel-like factor 7
MSTRG.29343	1357.49	0.431889	1.69e-06	GPR12	G-protein coupled receptor 12
MSTRG.1275	1204.27	0.485229	2.75e-06	SGK1	Serine/threonine-protein kinase Sgk1
MSTRG.26006	384.786	0.57594	3.4e-06	PIM1	Serine/threonine-protein kinase pim-1
MSTRG.165	1313.37	0.45262	4.31e-06	KLF10	KLF10
MSTRG.8135	869.088	0.634713	6.8e-06	PIM3	Serine/threonine-protein kinase pim-3-like
MSTRG.3032	731.921	0.409769	2.65e-05	HEY1	Hairy/enhancer-of-split related with YRPW motif protein 1
MSTRG.7084	3827.63	-0.64854	3.3e-05	TAT	Tyrosine aminotransferase-like
MSTRG.28931	794.52	0.459842	3.56e-05		Hypothetical protein Celaphus_00010483
MSTRG.13492	660.439	0.532328	0.000166166	RNF24	RING finger protein 24
MSTRG.18234	338.607	0.67681	0.000353298		Hypothetical protein DUI87_08967
MSTRG.22677	987.121	0.401261	0.00097852		Fibrillar collagen
MSTRG.44315	96.5912	1.03647	0.00118279
MSTRG.8327	88.5925	0.716295	0.00118571	DYRK2	Dual specificity tyrosine-phosphorylation-regulated kinase 2
MSTRG.14845	462.439	0.675314	0.00122219
MSTRG.14131	632.964	0.479989	0.0013463	SoxE1	SoxE1
MSTRG.26616	902.117	0.462247	0.00164375
MSTRG.20219	8422.71	0.196277	0.00177789
MSTRG.30931	49.0216	-1.27942	0.00177845		Pema-SRCR protein precursor
MSTRG.35975	305.264	-0.437399	0.00182186	HESB	Transcription factor HESB
MSTRG.16955	268.154	0.56017	0.00203731	PTPRC	CD45 protein tyrosine phosphatase receptor type C
MSTRG.17829	719.832	-0.503884	0.00213951		Tryptophan 2,3-dioxygenase
MSTRG.26020	70.1278	-1.24443	0.00213951	CD62L	L-selectin
MSTRG.7888	354.186	0.417745	0.0022394
MSTRG.34219	580.909	-0.580441	0.00235419	VLRA	Variable lymphocyte receptor type A
MSTRG.51634	834.351	0.331834	0.00238799	PRP2	Repetitive proline-rich cell wall protein 2
MSTRG.36765	934.158	0.317589	0.0026618	LIMD2	LIM domain-containing protein 2
MSTRG.54804	15.2618	2.96004	0.00303848	ENOD2A	Early nodulin-75-like
MSTRG.27482	671.101	-0.620665	0.00303848	FTH1	Ferritin heavy polypeptide 1
MSTRG.26312	1013.06	0.293812	0.0030984	DNAJB4	DnaJ homolog subfamily B member 4
MSTRG.31476	672.624	0.405232	0.00406299	TRIB2	Tribbles homolog 2
MSTRG.24706	600.653	1.2106	0.00454793
MSTRG.21998	622.735	0.327576	0.00497311		Hypothetical protein BRAFLDRAFT_264103
MSTRG.10284	477.391	0.574553	0.00530615	CDO1	Cysteine dioxygenase type 1
MSTRG.13497	319.243	0.453896	0.00570308	DUSP1	Dual specificity protein phosphatase 1
MSTRG.28818	24.399	-1.35638	0.00586809
MSTRG.37825	170.607	0.49748	0.00767737	TLR2	Toll-like receptor 2d
MSTRG.20217	3755.97	0.210903	0.00915466
MSTRG.23307	628.581	0.303454	0.00939128	GPR75	Probable G-protein coupled receptor 75
MSTRG.23905	170.55	0.521839	0.011642	GTF2IRD2	General transcription factor II-I repeat domain-containing protein 2-like
MSTRG.44437	45.2462	-1.41831	0.012421	PHF2	lsd1/2 complex phd finger containing protein phf2
MSTRG.3167	141.585	0.501744	0.0143215	COL6A6	Collagen alpha-6(VI) chain-like
MSTRG.10676	1581.24	0.436503	0.0147391	DHDH	Trans-1,2-dihydrobenzene-1,2-diol dehydrogenase
MSTRG.16284	3562.84	0.206933	0.0147801	PIK3R3	Phosphatidylinositol 3-kinase regulatory subunit gamma
MSTRG.22801	1598.04	-0.258394	0.0150241
MSTRG.24520	2984.99	0.262993	0.0157077	CLCN2	Chloride channel protein 2
MSTRG.10382	303.267	0.359454	0.01628	SMAD6	Mothers against decapentaplegic homolog 6
MSTRG.10992	116.739	0.626235	0.018909		ETS homologous factor
MSTRG.15051	890.942	0.351478	0.018909	KITB	Kit-like B
MSTRG.22650	482.575	0.411305	0.0218319	TOP2A	DNA topoisomerase 2-alpha
MSTRG.32182	67.1043	0.747397	0.0231792
MSTRG.30682	95.7974	0.713634	0.0231792	TNFAIP3	Tumor necrosis factor alpha-induced protein 3
MSTRG.14077	24.1375	1.41977	0.0251441
MSTRG.29315	675.72	0.313257	0.0275534
MSTRG.22404	1052.11	0.327804	0.0323261	PAPPA	Pappalysin-1
MSTRG.29652	756.663	1.16582	0.035565		TSC22 domain family protein 3
MSTRG.30681	249.386	0.41095	0.0374907	TNFAIP3	Tumor necrosis factor alpha-induced protein 3
MSTRG.5354	333.375	0.331213	0.0378495	FBN1	Fibrillin-1
MSTRG.52789	46.1239	0.7551	0.0397144	MAP6	Microtubule-associated protein 6
MSTRG.11302	14523.5	0.165017	0.0397144	CPLX1	Complexin-1
MSTRG.11408	2133.11	-0.268216	0.0397144	ARL3	ADP-ribosylation factor-like protein 3
MSTRG.8594	448.135	0.386587	0.0418505	HLF	Hepatic leukemia factor
MSTRG.2069	1257.94	0.243923	0.0451676
MSTRG.9851	1430.83	-0.25559	0.0456847	SPON2	Spondin-2
MSTRG.7395	470.309	-0.275368	0.0456847	TMRT61A	tRNA (adenine(58)-N(1))-methyltransferase catalytic subunit TRMT61A
MSTRG.21396	756.223	-0.278844	0.0456847	CASK	Peripheral plasma membrane protein CASK isoform X6
MSTRG.20608	1096.14	-0.322651	0.0456847	SQOR	Sulfide:quinone oxidoreductase, mitochondrial
MSTRG.8918	63.4665	-1.16647	0.0456847
MSTRG.27497	957.598	-0.496329	0.0467239
