# Supplementary material for: Inhibition of Gamma-Secretase Promotes Axon Regeneration After a Complete Spinal Cord Injury
Source: Front Cell Dev Biol. 2020 Mar 20;8:173. doi: 10.3389/fcell.2020.00173 (PMC7100381; doi:10.3389/fcell.2020.00173)
Supplement: Supplementary file 4 [file Data_Sheet_2.xlsx]

## Sheet: GABA
Supplementary Data. List of Reactome pathways showing significant enrichment (FDR p-value < 0.05) for the list of differentially expressed genes between control and GABA treated samples.
Pathway name	Genes found	Genes total	FDR p-value
Nonsense-Mediated Decay (NMD)	6	124	0.00102
Nonsense Mediated Decay (NMD) enhanced by the Exon Junction Complex (EJC)	6	124	0.00102
Peptide chain elongation	5	97	0.00171
Nonsense Mediated Decay (NMD) independent of the Exon Junction Complex (EJC)	5	101	0.00171
Eukaryotic Translation Elongation	5	102	0.00171
Influenza Viral RNA Transcription and Replication	6	175	0.00171
Formation of a pool of free 40S subunits	5	106	0.00171
Eukaryotic Translation Termination	5	106	0.00171
Selenocysteine synthesis	5	113	0.00171
Viral mRNA Translation	5	114	0.00171
Influenza Life Cycle	6	188	0.00171
Response of EIF2AK4 (GCN2) to amino acid deficiency	5	115	0.00171
SRP-dependent cotranslational protein targeting to membrane	5	119	0.00171
GTP hydrolysis and joining of the 60S ribosomal subunit	5	120	0.00171
L13a-mediated translational silencing of Ceruloplasmin expression	5	120	0.00171
Influenza Infection	6	199	0.00171
Eukaryotic Translation Initiation	5	130	0.00206
Cap-dependent Translation Initiation	5	130	0.00206
rRNA processing	6	245	0.00449
Selenoamino acid metabolism	5	181	0.0083
Regulation of expression of SLITs and ROBOs	5	183	0.0083
Major pathway of rRNA processing in the nucleolus and cytosol	5	189	0.009
rRNA processing in the nucleus and cytosol	5	207	0.0135
Axon guidance	8	584	0.0146
NOTCH1 Intracellular Domain Regulates Transcription	3	56	0.0146
Neurotransmitter receptors and postsynaptic signal transmission	5	232	0.0188
NOTCH2 intracellular domain regulates transcription	2	16	0.0188
Signaling by ROBO receptors	5	235	0.0189
Metabolism of RNA	9	782	0.0195
Signaling by NOTCH1 HD+PEST Domain Mutants in Cancer	3	68	0.0195
Constitutive Signaling by NOTCH1 PEST Domain Mutants	3	68	0.0195
Constitutive Signaling by NOTCH1 HD+PEST Domain Mutants	3	68	0.0195
Signaling by NOTCH1 PEST Domain Mutants in Cancer	3	68	0.0195
Signaling by NOTCH1 in Cancer	3	68	0.0195
Signaling by NOTCH1	3	83	0.0307
NOTCH4 Intracellular Domain Regulates Transcription	2	26	0.0365

## Sheet: Baclofen
Supplementary Data. List of Reactome pathways showing significant enrichment (FDR p-value < 0.05) for the list of differentially expressed genes between control and baclofen treated samples.
Pathway name	Genes found	Genes total	FDR p-value
NOTCH4 Intracellular Domain Regulates Transcription	4	26	0.00259
NOTCH3 Intracellular Domain Regulates Transcription	4	36	0.00457
NOTCH1 Intracellular Domain Regulates Transcription	4	56	0.0113
Signaling by NOTCH3	4	63	0.0113
Constitutive Signaling by NOTCH1 HD+PEST Domain Mutants	4	68	0.0113
Signaling by NOTCH1 PEST Domain Mutants in Cancer	4	68	0.0113
Constitutive Signaling by NOTCH1 PEST Domain Mutants	4	68	0.0113
Signaling by NOTCH1 HD+PEST Domain Mutants in Cancer	4	68	0.0113
Signaling by NOTCH1 in Cancer	4	68	0.0113
Signaling by NOTCH1	4	83	0.0215
Signaling by NOTCH4	4	92	0.0282
RUNX2 regulates bone development	3	43	0.0299
